# Supplementary material for: The impact of COVID-19 on health systems, mental health and the potential for nursing
Source: Ir J Psychol Med. 2020 Sep 16:1–7. doi: 10.1017/ipm.2020.105 (PMC7596574; doi:10.1017/ipm.2020.105)
Supplement: Supplementary file 1 [file S0790966720001056sup.zip]

Archive with 2 entries (2 files):
- S0790966720001056sup002.docx
- S0790966720001056sup001.docx
